# Supplementary material for: Growth, Nutrient Deposition, Plasma Metabolites, and Innate Immunity Are Associated with Feeding Rate in Juvenile Starry Flounder (Platichthys stellatus)
Source: Animals (Basel). 2024 Oct 30;14(21):3127. doi: 10.3390/ani14213127 (PMC11544839; doi:10.3390/ani14213127)
Supplement: Supplementary file 1 [file animals-14-03127-s001.zip]

Archive with 1 entries (1 files):
- animals-3264133-supplementary.pdf
